# Supplementary material for: Human Mesenchymal Stromal Cell-Derived Exosomes Promote In Vitro Wound Healing by Modulating the Biological Properties of Skin Keratinocytes and Fibroblasts and Stimulating Angiogenesis
Source: Int J Mol Sci. 2021 Jun 9;22(12):6239. doi: 10.3390/ijms22126239 (PMC8228793; doi:10.3390/ijms22126239)
Supplement: Supplementary file 1 [file ijms-22-06239-s001.zip]

Archive with 1 entries (1 files):
- ijms-1237138-supplementary.pdf
